# Supplementary material for: Hsa_circ_0000437 promotes the progression of rheumatic valvular heart disease by activating the mitogen-activated protein kinase signaling pathways after sponging let-7f-5p and targeting RAS-like proto-oncogene B
Source: Hum Cell. 2025 Dec 15;39(1):19. doi: 10.1007/s13577-025-01331-7 (PMC12705832; doi:10.1007/s13577-025-01331-7)
Supplement: Supplementary file 1 — Supplementary file1 (XLS 62 KB) [file 13577_2025_1331_MOESM1_ESM.xls]

## Sheet: Sheet1
Supplementary Table2. Significantly differentially expressed circRNAs in circRNA microarrays
probeID	P-value	FDR	FC (abs)	Regulation	circRNA	Alias	source	chrom	strand	txStart	txEnd	circRNA_type	best_transcript	GeneSymbol	Sequence
ASCRP3012480	0.0301285	0.622692	6.31032	up	hsa_circRNA_089763	hsa_circ_0089763	circBase	chrM	-	8366	14149	exonic	uc022bqt.1	JA760600	TGGGCCATACGGTAGTATTTAGTTGGGGCATTTATGTGATTAGGAGTAGGGTTAGGATGA
ASCRP3004792	0.016341	0.617796	6.19883	up	hsa_circRNA_089762	hsa_circ_0089762	circBase	chrM	-	7586	7982	exonic	uc022bqs.1	JA760602	CATGTGCCATGTCGCCTGGTTCTAGGAATAATGGGGGAAGTATGTAGGAGTTGAAGATTA
ASCRP3009450	0.0104962	0.608836	4.8733	up	hsa_circRNA_103110	hsa_circ_0004771	circBase	chr21	-	16386664	16415895	exonic	NM_003489	NRIP1	GGAGACAGACGGAAGTGTTTGGATTGTGAGCTATTTCAGAACTGTTCTCAGGACTCATTA
ASCRP3010305	0.037372	0.638751	4.84031	up	hsa_circRNA_001653	hsa_circ_0001568	circBase	chr6	+	349113	349256	intronic	ENST00000344450	DUSP22	GTGTGTGTGAGTGCACTTGTGTGTGGGTGACTAAGTGGATGCATGTGTGCCCCTGCACTC
ASCRP3010719	0.0061621	0.608836	3.26479	up	hsa_circRNA_101128	hsa_circ_0000437	circBase	chr12	-	109046047	109048186	exonic	NM_014325	CORO1C	TACATGCCCAAGAGGGGACTTGATGTTAACAAATGTGAGATTGCCAGAAAAATATGCAGG
ASCRP3002845	0.0296432	0.622692	3.13335	up	hsa_circRNA_405814		25070500	chr19	+	57088080	57089646	intronic	ENST00000594953	ZNF470	ATCCTTGATTTGTCATCAGAGATGTCATACTGACTTGGAGTGTGTGTGGGTGACCAAATC
ASCRP3012771	0.0172234	0.617796	2.82892	up	hsa_circRNA_103111	hsa_circ_0061276	circBase	chr21	-	16415815	16415895	exonic	NM_003489	NRIP1	TTAACATTTGGGAGAAACACAGCCAGAAGGAAGTGTTTGGATTGTGAGCTATTTCAGAAC
ASCRP3009644	0.0108133	0.608836	2.77445	up	hsa_circRNA_001409	hsa_circ_0001204	circBase	chr22	+	20070853	20070981	intronic	ENST00000351989	DGCR8	GGCTGGGCAGGGTTTTGTCCACCTTGTGTCTGTAGCATCTAGGATGGTGTGTGTGTGTGT
ASCRP3013015	0.0476126	0.668518	2.65271	up	hsa_circRNA_023016	hsa_circ_0023016	circBase	chr11	+	66413497	66413944	exonic	NM_002896	RBM4	TTCCGGTGAAATAAATGGTTTTTCAACTTAGGGTAGTGGGATGTGTGTGGGCTGAAATTC
ASCRP3005757	0.0178178	0.617796	2.58226	up	hsa_circRNA_404935		25070500	chr11	+	113933932	113935290	exonic	NM_006006	ZBTB16	CGTGTGTGGGGTCGAGCTTCCTGATAACGAGGCTGTGGAGCAGCACAGCCTCCTCTATTG
ASCRP3008993	0.0438265	0.654931	2.57432	up	hsa_circRNA_008882	hsa_circ_0008882	circBase	chrM	+	13418	13499	sense overlapping	uc004cox.4	MTND5	GCATTAGCAGGAATACCTTTCCTCACAGGACTACTCAAAACCATACCTCTCACTTCAACC
ASCRP3007198	0.00772559	0.608836	2.50865	up	hsa_circRNA_028072	hsa_circ_0028072	circBase	chr12	-	109048081	109095099	exonic	NM_014325	CORO1C	CTTTCTATGACCCTGACACCAGCATCATTTACTTATGTGGAAAGACACGATGAGGCGAGT
ASCRP3010255	0.0203978	0.617796	2.45034	up	hsa_circRNA_103852	hsa_circ_0072665	circBase	chr5	-	64483842	64769779	exonic	NM_197941	ADAMTS6	GTGGGTGGCTTTGGACTGGTCTGAGGTTAAAAAATGGCCATACTTTAGTAACTAATCAGC
ASCRP3002158	0.0207897	0.617796	2.43505	up	hsa_circRNA_033572	hsa_circ_0033572	circBase	chr14	-	105403590	105444694	exonic	NM_138420	AHNAK2	AGCTGGCTTGGCTGTTCCCTGGATGGGCAATAAAGAAAGTGCTGCATCCCCCGCGGCAGC
ASCRP3002172	0.0075348	0.608836	2.23909	up	hsa_circRNA_092523	hsa_circ_0001255	circBase	chr22	+	50618381	50618469	sense overlapping	NM_052839	PANX2	AGCTTGAGTGGGAGTGTGTGAGCGTGAGCGAGCGGGTGTGTATGTACGAGTGTGCACGTG
ASCRP3010469	0.0132988	0.611944	2.21156	up	hsa_circRNA_006773	hsa_circ_0006773	circBase	chr7	-	27668989	27689252	exonic	NM_152740	HIBADH	GTTTCTGGTGTGTGTTCTAGGTCAGTGGCTTCAAAGACTCCAGTTGGATTCATTGGACTG
ASCRP3004521	0.0160251	0.617796	2.1993	up	hsa_circRNA_103559	hsa_circ_0005051	circBase	chr3	-	196118683	196120490	exonic	NM_015562	UBXN7	CATAAAGGCAGCTTTGAAACACTCCTAAAAGACGACGGCCTGCACGTTCAATTTTTGATG
ASCRP3012939	0.0387681	0.640318	2.19373	up	hsa_circRNA_104670	hsa_circ_0001818	circBase	chr8	-	103299660	103300494	exonic	NM_015902	UBR5	TTCAGAAGCAGGTTGAGGTGGTGGAGGGTGTGGCTGGAGAAGAGGATCATCATGATGAAC
ASCRP3008559	0.0346617	0.627471	2.14629	up	hsa_circRNA_000742	hsa_circ_0000742	circBase	chr17	-	8059547	8059653	intronic	ENST00000498285	RP11-599B13.6	GATCGGTGTGGACTTTTCCGGGGTGGTGTGGTCGGTTAGGAAGAAATTTGGAGTGTGCGT
ASCRP3010254	0.0214804	0.617796	2.12628	up	hsa_circRNA_004077	hsa_circ_0004077	circBase	chr16	+	77850817	77859358	exonic	NM_020927	VAT1L	GTGGGGGCGTGTGGATTAAACTTCATTGACTTGATGGTGCGACAAGGGAATATTGACAAC
ASCRP3004163	0.0278058	0.617796	2.12398	up	hsa_circRNA_103109	hsa_circ_0061274	circBase	chr21	-	16386664	16386787	exonic	NM_003489	NRIP1	CAGAGCTTGGAGACAGACGATGCACACTTGACTGAAGGAGGACAGGGAATCTGAAGACTC
ASCRP3003019	0.00245568	0.584384	2.10155	up	hsa_circRNA_001490	hsa_circ_0001490	circBase	chr5	+	61653517	61657356	exonic	NM_004520	KIF2A	ATGCATTAGCAGATTGATGAACATAGGATATGTGTGTGTGTAAGAAAACGACCACTCAAT
ASCRP3005758	0.00226882	0.584384	2.09625	up	hsa_circRNA_103372	hsa_circ_0003748	circBase	chr3	-	48726970	48728915	exonic	NM_016291	IP6K2	CGTGTGTGTGGCATGCAGCCATAAGTTAGAAGAAGAATTTGAGTGGCTAAAGAAATCTGA
ASCRP3000497	0.0114945	0.608836	2.05934	up	hsa_circRNA_103740	hsa_circ_0001439	circBase	chr4	-	129913321	129925031	exonic	NM_144643	SCLT1	AACTGAACAAAGTGTGATAATCGAACAACTCCGAAAAAAACTTAGGTTGCACAGTGAATT
ASCRP3007143	0.0324146	0.626956	2.04275	up	hsa_circRNA_406157		25070500	chr21	+	45302384	45323900	sense overlapping	NM_020132	AGPAT3	CTTGTGCCTTGGTGTGTGTTATCGGAGGTTTCATTCCTGGAAAATCCAGTGTCTATGAAA
ASCRP3012226	0.0254024	0.617796	2.0398	up	hsa_circRNA_069774	hsa_circ_0069774	circBase	chr4	+	56262089	56278006	sense overlapping	NM_018475	TMEM165	TGCTGGCTGGTGCAATGCTTGCCTTGGGACTAATGACATGCTTGTCAGGAGTCGGGGCTG
ASCRP3010016	0.0344248	0.627471	2.03387	up	hsa_circRNA_001026	hsa_circ_0000141	circBase	chr1	-	156220621	156220731	intronic	ENST00000368267	SMG5	GTCATGGGTGAGGTGGGGGGATGGTGAGGAGGATCCGAGTGGCATGGTGACCATCATCAC
ASCRP3000513	0.0252256	0.617796	1.96141	up	hsa_circRNA_103361	hsa_circ_0001296	circBase	chr3	-	47719687	47727660	exonic	NM_003074	SMARCC1	AACTTGACTGGAGATGTGTGTGCTGTGATGAGGAAGATGAAGATCCTGCCAAAGGTGATC
ASCRP3002640	0.0179331	0.617796	1.93852	up	hsa_circRNA_104645	hsa_circ_0001811	circBase	chr8	-	74585341	74601048	exonic	NM_014393	STAU2	ATAGAGCTAATTACAACTTTCGGGGCATGTACAATCAGAGATGTTCTCAGTGCAGCTGAG
ASCRP3009639	0.0401006	0.642499	1.91835	up	hsa_circRNA_101093	hsa_circ_0027470	circBase	chr12	+	69090598	69094633	exonic	NM_020401	NUP107	GGCTGCTGGCTTCTTTGTATAGCATCCATGAGTATGTTTTCTGATTTCCTGCAGTCTTTT
ASCRP3010151	0.0221031	0.617796	1.89643	up	hsa_circRNA_102829	hsa_circ_0001072	circBase	chr2	-	144966169	144969146	exonic	NM_024659	GTDC1	GTGAGCATTACAGATTGTGCTTCAAGAAGACCATAGGGAAGAACGCATTTTCATCTTGCT
ASCRP3009408	0.0253063	0.617796	1.88644	up	hsa_circRNA_103758	hsa_circ_0071196	circBase	chr4	-	151727422	151729550	exonic	NM_006726	LRBA	GGACACTTTTGGGTAGCCATGGACAAGAACTGCTTATAGAAGGAACAAGCAGTAGATCAT
ASCRP3011056	0.0286798	0.617796	1.87334	up	hsa_circRNA_104484	hsa_circ_0082326	circBase	chr7	-	129665997	129679387	exonic	NM_016478	ZC3HC1	TATTCTCTCTGTGTGTGGCTGGGCGTGTAGATAAGCAACGATGTGCTGAGCTGAAGAAAG
ASCRP3005159	0.0255348	0.617796	1.86906	up	hsa_circRNA_100562	hsa_circ_0006577	circBase	chr10	-	16794537	16824083	exonic	NM_012425	RSU1	CCCAGAACTAGTTACCTTATCCCATATCACACAACTGGTCCTCAGCCATAACAAGCTAAC
ASCRP3007093	0.0224926	0.617796	1.86819	up	hsa_circRNA_028067	hsa_circ_0028067	circBase	chr12	-	109046047	109096774	exonic	NM_001105237	CORO1C	CTTGATGTTAACAAATGTGAGATTGCCAGAGGACCCTGGCCACGAATCATTTGCCATCTC
ASCRP3000074	0.0313631	0.624638	1.86815	up	hsa_circRNA_068655	hsa_circ_0068655	circBase	chr3	-	196129822	196134264	exonic	NM_015562	UBXN7	AAAAGCAGGAAATACTGGTGGAACCAGAACCATTATTTGGTGGTGCAAGTGAAAGTGTAG
ASCRP3011719	0.0010922	0.484623	1.86076	up	hsa_circRNA_104310	hsa_circ_0079385	circBase	chr7	+	6624646	6624891	exonic	NM_018106	ZDHHC4	TCTTTCTTATTCAGGTGTGTGTAACTGGTGTGTGCACCGTTTCGACCATCACTGTGTTTG
ASCRP3006839	0.0263136	0.617796	1.83329	up	hsa_circRNA_002086	hsa_circ_0001693	circBase	chr7	-	30590251	30601744	exonic	uc003tbd.3	LOC401320	CTGTGTTCTATCCACAGTTTTCCTAAAATTCCCTTTTCCACTGGTGTGTGGTGCAAGATG
ASCRP3010582	0.0388528	0.640318	1.81229	up	hsa_circRNA_406655		25070500	chr5	-	127338260	127339678	intronic	ENST00000499346	CTC-228N24.3	TAACCAGAAAGAATGCAGCTGGGATTTTGCTACTTGATAATGTGTGTGGGGTCTAGAAGT
ASCRP3008429	0.0404931	0.642499	1.80966	up	hsa_circRNA_404449		25070500	chr1	+	20964334	20966485	exonic	NM_032409	PINK1	GAGTGGCCTTGGCTGGGGAGTATGGAGCAGTCACTTACAGGCAATTTTTACCCAGAAAAG
ASCRP3006285	0.0309478	0.624638	1.78528	up	hsa_circRNA_000042	hsa_circ_0000036	circBase	chr1	+	28199932	28200152	intronic	ENST00000328928	THEMIS2	CTCGCAGTGGGGGAGATGGAGGTGGAGGAGAGAGATGCTGTGTGGGGGTGCGGGTTCCTT
ASCRP3007654	0.010532	0.608836	1.77255	up	hsa_circRNA_400033	hsa_circ_0092360	circBase	chr17	+	27047048	27047688	intronic	ENST00000422514	RPL23A	GAAGTGACCGATTTCTAGTGTGTGTTGGTGATGGGGCCGCAGCTGGTTTACCGGGGATTG
ASCRP3006528	0.00836058	0.608836	1.74897	up	hsa_circRNA_101969	hsa_circ_0041821	circBase	chr17	-	7225183	7225329	exonic	NM_032442	NEURL4	CTGAGGAAGTCTTTGAGTGGCTGGCGTGGCTCACCGATTCCACAGTACTTGCGGCAAGAA
ASCRP3004864	0.0461783	0.664014	1.72039	up	hsa_circRNA_103560	hsa_circ_0001380	circBase	chr3	-	196118683	196129890	exonic	NM_015562	UBXN7	CATTGATTTGATGCATAAAGGCAGCTTTGAAACAAGAAGAAGTTCGTGCCCCAATTCCTC
ASCRP3006734	0.0407603	0.644331	1.71577	up	hsa_circRNA_000947	hsa_circ_0000947	circBase	chr19	+	48949251	48953623	sense overlapping	NM_031485	GRWD1	CTGGGTGAAGAGCCTGTGGCTGGGGTGTGGTCAGAGAAGGGCCAGAGGGTTCGAAGATGG
ASCRP3009699	0.0462285	0.664014	1.71347	up	hsa_circRNA_104689	hsa_circ_0001824	circBase	chr8	-	131164981	131181313	exonic	NM_018482	ASAP1	GGGATTCTGACCATCTCACATGCCACATTTCTTTCAAGATGGCTTGAAAACAGCTGATAA
ASCRP3011446	0.0217761	0.617796	1.70388	up	hsa_circRNA_401041		25242744	chr12	+	110729824	110734542	exonic	NM_001681	ATP2A2	TCCTGGTGATATTGTAGAAATTGCTGGTTTTGGCTTGGTTTGAAGAAGGTGAAGAAACAA
ASCRP3013605	0.0224089	0.617796	1.70101	up	hsa_circRNA_104417	hsa_circ_0008139	circBase	chr7	+	77210743	77212967	exonic	NM_002835	PTPN12	TTTTTGGAGGATGATATGGGAGTATAATGTTGTGTTGATCACAGCCGAGTTAAATTGACA
ASCRP3006729	0.0084002	0.608836	1.69664	up	hsa_circRNA_005182	hsa_circ_0005182	circBase	chr14	+	74557934	74567941	exonic	NM_001024674	LIN52	CTGGGGCTGGATGAGTGGACAGATCTGGAAGCATCTTTGCTAAGTTTTGAAAAACTTGAC
ASCRP3012915	0.00235033	0.584384	1.69503	up	hsa_circRNA_103444	hsa_circ_0008797	circBase	chr3	-	119582265	119624699	exonic	NM_002093	GSK3B	TTCAACTTCACCACTCAAGATGTATGGTCTGCTGGCTGTGTGTTGGCTGAGCTGTTACTA
ASCRP3004453	0.0353829	0.632853	1.689	up	hsa_circRNA_100566	hsa_circ_0017972	circBase	chr10	-	22880557	22880710	exonic	NM_005028	PIP4K2A	CAGTGAAGACGTGGCCGAAATGCACAACATCCTGAAGAAATACCACCAGAATTCCCTGAC
ASCRP3006170	0.0493153	0.677181	1.68279	up	hsa_circRNA_101522	hsa_circ_0035277	circBase	chr15	-	51743841	51747425	exonic	NM_015263	DMXL2	CTCATTCATGTGTGGTGTTGCGGATGGAGAGGGTTTTCTGAGTATCTGGCAAGTTAACCA
ASCRP3012020	0.037728	0.638751	1.65761	up	hsa_circRNA_406422		25070500	chr3	-	196118683	196129888	intronic	ENST00000428095	UBXN7	TGATTTGATGCATAAAGGCAGCTTTGAAACAAAGAAGTTCGTGCCCCAATTCCTCAAAAG
ASCRP3012298	0.0167148	0.617796	1.65653	up	hsa_circRNA_103757	hsa_circ_0008618	circBase	chr4	-	151719232	151738409	exonic	NM_006726	LRBA	TGGAATTGGTTATGCTACTGTGTTCTCAGAAGTGTCATTGTTGCAGCAAAAAAGTCAGCA
ASCRP3009374	0.0159139	0.617796	1.65368	up	hsa_circRNA_001547	hsa_circ_0001874	circBase	chr9	-	95500310	95500614	intronic	ENST00000356884	BICD2	GGAAGTGGGCAGGGCAGTGGGTGGGAGGGTGCAGGCACTGGCCTGGGGCTGCTCTTCAAG
ASCRP3013460	0.0446739	0.658415	1.6431	up	hsa_circRNA_100323	hsa_circ_0013958	circBase	chr1	-	147131074	147131890	exonic	NM_016361	ACP6	TTTGCTGGCTGGGCTTTTCCAGTGTCAGAAAGAAGGTAGAGTGGAACCCCCAGCTATTAG
ASCRP3012659	0.0290115	0.619913	1.62837	up	hsa_circRNA_103756	hsa_circ_0004636	circBase	chr4	-	151719232	151729550	exonic	NM_006726	LRBA	TGTGGAATTGGTTATGCTACTGTGTTCTCAGGCAGTAGATCATCTAATGCAAAATTGCCC
ASCRP3012973	0.0154201	0.617796	1.62725	up	hsa_circRNA_104419	hsa_circ_0080845	circBase	chr7	+	77227158	77230123	exonic	NM_002835	PTPN12	TTCATTGCAGGAGGATGAACAAGCAAGAACAGACTACTTCATCAGGACACTCTTACTTGA
ASCRP3004698	0.0357147	0.632853	1.61723	up	hsa_circRNA_000001	hsa_circ_0000001	circBase	chr1	-	1080738	1080845	intergenic			CATGAAGGTGGTGGGGGTCATGAGGTCACAAGGGGGTCGGCCATGTGATGGGGTTGGGTC
ASCRP3001557	0.0284993	0.617796	1.61703	up	hsa_circRNA_001440	hsa_circ_0001440	circBase	chr4	-	129913321	129960251	exonic	NM_144643	SCLT1	ACTGAACAAAGTGTGATAATCGAACAACTCCGAAAAAAACTTAGAAACAGGTGGGTGAGA
ASCRP3011236	0.0163738	0.617796	1.60876	up	hsa_circRNA_001082	hsa_circ_0000792	circBase	chr17	-	56409123	56409324	sense overlapping	ENST00000579003	MIR142	TCAGGATCTTGGGCTGGTGGGGAGGCTGAAGGGCTGGGACTGAGGCTCTGGGGGAGTCAG
ASCRP3008328	0.0168016	0.617796	1.60787	up	hsa_circRNA_001308	hsa_circ_0001308	circBase	chr3	-	52771601	52773650	exonic	NM_003157	NEK4	GAGGAGGAGGATGAATTTGATAGAGAGGAAAGGTCAGACAAATGAAATTAATGCCTTGGT
ASCRP3009528	0.0198695	0.617796	1.60661	up	hsa_circRNA_005280	hsa_circ_0005280	circBase	chr2	-	168869143	168931741	exonic	NM_013233	STK39	GGATGGTCACGATGTAGTTATAGGTAAGAAGAGTTCCTGGGTCAAGTGGTCACCTTCATA
ASCRP3002608	0.0203903	0.617796	1.59464	up	hsa_circRNA_012722	hsa_circ_0012722	circBase	chr1	-	58996272	58996401	exonic	NM_145243	OMA1	ATACAGTCTAAATTGCAGGAGGCAGAAAAGGCTGGCATGGTTCATTTGTTGGATTTCCTA
ASCRP3008380	0.0121565	0.608836	1.58658	up	hsa_circRNA_053944	hsa_circ_0053944	circBase	chr2	-	33808728	33810511	exonic	uc002roz.1	FAM98A	GAGGTGTGCTTTGTGTGAAAGGTGAGCAATAAAGTATCTGTTAAGTTCGTGTTGATGGGC
ASCRP3004672	0.0155235	0.617796	1.5769	up	hsa_circRNA_003416	hsa_circ_0003416	circBase	chrX	+	12995025	12995149	sense overlapping	NM_021109	TMSB4X	CATCTGTCTATCTATCTGGCTGGCAGGGAAGGAAAGAACTTGCATGTTGGATCAAGTTTA
ASCRP3004356	0.00436839	0.608836	1.57478	up	hsa_circRNA_006718	hsa_circ_0006718	circBase	chr10	-	102019974	102021820	exonic	NM_018294	CWF19L1	CAGGATGCTGATGGATGTGAATTAGCTGAAAACATTACTTATCTGGCTTGGCTTGTGGAG
ASCRP3009650	0.0287625	0.617796	1.56567	up	hsa_circRNA_007075	hsa_circ_0007075	circBase	chr9	+	734747	740934	exonic	NM_015158	KANK1	GGCTGTGGGGATGTGAATGCCAAAGCTAGTCAGGTATGAATTAAGTGAAAAGATGTTGTC
ASCRP3007287	0.0410074	0.644604	1.56516	up	hsa_circRNA_006296	hsa_circ_0006296	circBase	chr1	+	146757974	146759412	exonic	NM_004284	CHD1L	GAAAAATATATGAGCTGGCTGGGAAAATGAAAGGATGGCCTGGTGGGAATCCAACAATTA
ASCRP3012328	0.0241443	0.617796	1.56211	up	hsa_circRNA_008901	hsa_circ_0008901	circBase	chr7	+	77200394	77221573	exonic	NM_002835	PTPN12	TGGAGAAGACCCCATAACGTTTGCACCATTTAAAATTTCTTGTCGGTTAAGAAGATTGTC
ASCRP3003067	0.0275783	0.617796	1.55374	up	hsa_circRNA_002458	hsa_circ_0002458	circBase	chr7	+	77210743	77221573	exonic	NM_002835	PTPN12	ATGGAGAAGACCCCATAACGTTTGCACCATTTAAAATTTCTTGTTTGATCACAGCCGAGT
ASCRP3002091	0.00691108	0.608836	1.5416	up	hsa_circRNA_104855	hsa_circ_0087888	circBase	chr9	-	111795586	111800397	exonic	NM_032012	TMEM245	AGCCTCAGCGAGGGGTGTTTGATGCTTCCCTCAAAATGGCTGGCTTCTATGGATTGTATA
ASCRP3003062	0.00941801	0.608836	1.53553	up	hsa_circRNA_102610	hsa_circ_0000972	circBase	chr2	-	9048750	9098771	exonic	NM_138799	MBOAT2	ATGGACAATATTCTGCTGATTTTTCAGGGTCAACTTTGTAGTGTGCCAACTCTTTGCCTT
ASCRP3009648	0.00630355	0.608836	1.53496	up	hsa_circRNA_102470	hsa_circ_0049888	circBase	chr19	-	16547747	16548676	exonic	NM_021235	EPS15L1	GGCTGTGAGGGGTTTCTATGTTGCACTGAGACTGGTGGCCTGTGCACAGAGTGGCCATGA
ASCRP3008161	0.021663	0.617796	1.53142	up	hsa_circRNA_000424	hsa_circ_0001549	circBase	chr5	-	159664587	159664757	antisense	NM_001445	FABP6	GAGAGGTGGAATCAGAGGAGGCTGGGGCTTGGTGTAGGGGAGAGCATACCTGTAGAATTG
ASCRP3006838	0.00637503	0.608836	1.53105	up	hsa_circRNA_003997	hsa_circ_0003997	circBase	chr11	-	122953792	122955421	exonic	NM_024769	CLMP	CTGTGTGGTGCGAGTAACTGTACAGTGTGATCACTTACTCCAGTCGTCATGTCTACAATA
ASCRP3010264	0.0494467	0.677181	1.52658	up	hsa_circRNA_023461	hsa_circ_0023461	circBase	chr11	-	72406762	72423384	exonic	NM_015242	ARAP1	GTGGTGGAAGACCTCATTAACCACTATGTGGTGGTGTTTAGTTGGCGGATGGCATACCAG
ASCRP3008204	0.028456	0.617796	1.51527	up	hsa_circRNA_400027	hsa_circ_0092367	circBase	chr15	+	25325262	25326442	intronic	uc001yxh.1	SNURF-SNRPN	GAGATTGTGTGTGGATCGATGCATTTGCAGAAACAAAGATTGTGTGTGGATCGATGATGA
ASCRP3001051	0.0213839	0.617796	1.51475	up	hsa_circRNA_102658	hsa_circ_0007385	circBase	chr2	-	32142994	32157204	exonic	NM_015955	MEMO1	ACACAGTATTGAAATGCATTTGCCTTATACAGCTAAAGCCATGGAAAGCCATGCAGGATA
ASCRP3005810	0.0271836	0.617796	1.50916	up	hsa_circRNA_402509		25242744	chr2	-	242033691	242036842	exonic	NR_028049	MTERF4	CTAAGGGGAGGTGCAGGAGGGAAATTAAAGAGGGTGCTTTACTGTTGCCCTGAAATTTTC
ASCRP3008722	0.0292852	0.622692	1.50349	up	hsa_circRNA_403556		25242744	chr6	+	21668877	21743273	exonic	uc010jpp.1	LINC00340	GATGTGCTTCTGAGGTGGGCTGTGGAATGCCATGTGTAATTACTATTATCAGCATCTAGA
